# Supplementary material for: Assessment of Body Condition in a Threatened Dolphin Population in an Anthropized Area in Southeastern Brazil
Source: Animals (Basel). 2024 Jun 26;14(13):1887. doi: 10.3390/ani14131887 (PMC11240347; doi:10.3390/ani14131887)
Supplement: Supplementary file 1 [file animals-14-01887-s001.zip]

Archive with 1 entries (1 files):
- animals-2966915-supplementary.pdf
